# Supplementary material for: Mapping and Identification of Antifungal Peptides in the Putative Antifungal Protein AfpB from the Filamentous Fungus Penicillium digitatum
Source: Front Microbiol. 2017 Apr 6;8:592. doi: 10.3389/fmicb.2017.00592 (PMC5382200; doi:10.3389/fmicb.2017.00592)
Supplement: Supplementary file 2 [file Data_Sheet_2.ZIP]

Archive with 1 entries (1 files):
- Supplementary S2 Garrigues2017_FM.pdb
