# Supplementary material for: Mapping and Identification of Antifungal Peptides in the Putative Antifungal Protein AfpB from the Filamentous Fungus Penicillium digitatum
Source: Front Microbiol. 2017 Apr 6;8:592. doi: 10.3389/fmicb.2017.00592 (PMC5382200; doi:10.3389/fmicb.2017.00592)
Supplement: Supplementary file 2 [file Data_Sheet_2.ZIP › Supplementary S2 Garrigues2017_FM.pdb]

MODEL     2286   54  -3547.422    77.4514     0.0000     0.0000     1.0000  -255.0000     1.0000 -1588.1751     0.0000     0.0000     0.0000    35.8705     0.0000     0.0000     0.5230  -566.7118  -506.6451    -8.4330   -62.0000  -720.8693    44.5681
ATOM      1  H   SER    36       2.314  -0.931   0.267  1.00  0.00
ATOM      2  N   SER    36       1.831  -0.208  -0.200  1.00  0.00
ATOM      3  CA  SER    36       2.319   0.143  -1.531  1.00  0.00
ATOM      4  C   SER    36       2.246  -1.054  -2.473  1.00  0.00
ATOM      5  O   SER    36       2.928  -1.075  -3.496  1.00  0.00
ATOM      6  CB  SER    36       3.758   0.656  -1.453  1.00  0.00
ATOM      7  OG  SER    36       4.237   0.963  -2.754  1.00  0.00
ATOM      8  H   LYS    37       0.731  -1.837  -1.276  1.00  0.00
ATOM      9  N   LYS    37       1.335  -2.055  -2.026  1.00  0.00
ATOM     10  CA  LYS    37       1.266  -3.348  -2.624  1.00  0.00
ATOM     11  C   LYS    37      -0.112  -3.307  -3.455  1.00  0.00
ATOM     12  O   LYS    37      -1.175  -3.091  -2.876  1.00  0.00
ATOM     13  CB  LYS    37       1.242  -4.504  -1.618  1.00  0.00
ATOM     14  CG  LYS    37       1.256  -5.861  -2.321  1.00  0.00
ATOM     15  CD  LYS    37       1.218  -6.999  -1.301  1.00  0.00
ATOM     16  CE  LYS    37       1.219  -8.356  -2.005  1.00  0.00
ATOM     17  NZ  LYS    37       1.171  -9.449  -0.999  1.00  0.00
ATOM     18  H   TYR    38       0.983  -3.765  -5.159  1.00  0.00
ATOM     19  N   TYR    38       0.099  -3.541  -4.780  1.00  0.00
ATOM     20  CA  TYR    38      -1.116  -3.449  -5.714  1.00  0.00
ATOM     21  C   TYR    38      -1.171  -4.856  -6.399  1.00  0.00
ATOM     22  O   TYR    38      -0.213  -5.262  -7.053  1.00  0.00
ATOM     23  CB  TYR    38      -1.002  -2.353  -6.779  1.00  0.00
ATOM     24  CG  TYR    38      -0.814  -0.979  -6.171  1.00  0.00
ATOM     25  CD1 TYR    38       0.468  -0.475  -5.943  1.00  0.00
ATOM     26  CD2 TYR    38      -1.922  -0.202  -5.832  1.00  0.00
ATOM     27  CE1 TYR    38       0.639   0.792  -5.382  1.00  0.00
ATOM     28  CE2 TYR    38      -1.753   1.065  -5.271  1.00  0.00
ATOM     29  CZ  TYR    38      -0.473   1.558  -5.048  1.00  0.00
ATOM     30  OH  TYR    38      -0.305   2.805  -4.496  1.00  0.00
ATOM     31  H   GLY    39      -2.842  -5.042  -5.417  1.00  0.00
ATOM     32  N   GLY    39      -2.345  -5.458  -6.161  1.00  0.00
ATOM     33  CA  GLY    39      -2.919  -6.586  -6.847  1.00  0.00
ATOM     34  C   GLY    39      -3.385  -6.355  -8.335  1.00  0.00
ATOM     35  O   GLY    39      -4.079  -5.381  -8.619  1.00  0.00
ATOM     36  H   GLY    40      -2.278  -8.045  -8.787  1.00  0.00
ATOM     37  N   GLY    40      -2.904  -7.376  -9.156  1.00  0.00
ATOM     38  CA  GLY    40      -3.299  -7.473 -10.507  1.00  0.00
ATOM     39  C   GLY    40      -3.447  -8.854 -10.960  1.00  0.00
ATOM     40  O   GLY    40      -2.951  -9.773 -10.311  1.00  0.00
ATOM     41  H   GLN    41      -4.365  -8.197 -12.419  1.00  0.00
ATOM     42  N   GLN    41      -4.089  -9.061 -12.029  1.00  0.00
ATOM     43  CA  GLN    41      -4.446 -10.299 -12.714  1.00  0.00
ATOM     44  C   GLN    41      -3.953 -10.219 -14.134  1.00  0.00
ATOM     45  O   GLN    41      -4.037  -9.163 -14.757  1.00  0.00
ATOM     46  CB  GLN    41      -5.958 -10.540 -12.695  1.00  0.00
ATOM     47  CG  GLN    41      -6.460 -10.850 -11.285  1.00  0.00
ATOM     48  CD  GLN    41      -7.977 -11.003 -11.265  1.00  0.00
ATOM     49  NE2 GLN    41      -8.562 -11.183 -10.099  1.00  0.00
ATOM     50  OE1 GLN    41      -8.627 -10.961 -12.299  1.00  0.00
ATOM     51  H   CYS    42      -3.627 -12.069 -14.201  1.00  0.00
ATOM     52  N   CYS    42      -3.437 -11.259 -14.732  1.00  0.00
ATOM     53  CA  CYS    42      -2.655 -11.385 -16.021  1.00  0.00
ATOM     54  C   CYS    42      -3.325 -12.478 -16.823  1.00  0.00
ATOM     55  O   CYS    42      -4.139 -13.225 -16.285  1.00  0.00
ATOM     56  CB  CYS    42      -1.185 -11.736 -15.786  1.00  0.00
ATOM     57  SG  CYS    42      -0.990 -13.382 -15.059  1.00  0.00
ATOM     58  H   SER    43      -2.412 -11.745 -18.294  1.00  0.00
ATOM     59  N   SER    43      -2.958 -12.520 -18.019  1.00  0.00
ATOM     60  CA  SER    43      -3.252 -13.564 -18.989  1.00  0.00
ATOM     61  C   SER    43      -2.040 -14.123 -19.562  1.00  0.00
ATOM     62  O   SER    43      -1.153 -13.378 -19.973  1.00  0.00
ATOM     63  CB  SER    43      -4.145 -13.010 -20.101  1.00  0.00
ATOM     64  OG  SER    43      -4.235 -13.946 -21.165  1.00  0.00
ATOM     65  H   LEU    44      -2.559 -16.014 -19.020  1.00  0.00
ATOM     66  N   LEU    44      -1.941 -15.541 -19.628  1.00  0.00
ATOM     67  CA  LEU    44      -1.012 -16.347 -20.513  1.00  0.00
ATOM     68  C   LEU    44      -1.023 -15.970 -21.922  1.00  0.00
ATOM     69  O   LEU    44       0.036 -15.808 -22.525  1.00  0.00
ATOM     70  CB  LEU    44      -1.378 -17.826 -20.363  1.00  0.00
ATOM     71  CG  LEU    44      -0.501 -18.746 -21.221  1.00  0.00
ATOM     72  CD1 LEU    44      -0.891 -20.205 -20.998  1.00  0.00
ATOM     73  CD2 LEU    44      -0.676 -18.412 -22.702  1.00  0.00
ATOM     74  H   LYS    45      -3.061 -15.956 -22.015  1.00  0.00
ATOM     75  N   LYS    45      -2.191 -15.821 -22.460  1.00  0.00
ATOM     76  CA  LYS    45      -2.161 -15.395 -23.908  1.00  0.00
ATOM     77  C   LYS    45      -1.598 -14.093 -24.302  1.00  0.00
ATOM     78  O   LYS    45      -0.837 -14.017 -25.264  1.00  0.00
ATOM     79  CB  LYS    45      -3.615 -15.506 -24.378  1.00  0.00
ATOM     80  CG  LYS    45      -4.108 -16.953 -24.346  1.00  0.00
ATOM     81  CD  LYS    45      -5.591 -17.027 -24.712  1.00  0.00
ATOM     82  CE  LYS    45      -6.079 -18.475 -24.692  1.00  0.00
ATOM     83  NZ  LYS    45      -7.518 -18.530 -25.061  1.00  0.00
ATOM     84  H   HIS    46      -2.740 -13.268 -22.989  1.00  0.00
ATOM     85  N   HIS    46      -1.961 -13.053 -23.555  1.00  0.00
ATOM     86  CA  HIS    46      -1.385 -11.749 -23.484  1.00  0.00
ATOM     87  C   HIS    46       0.089 -11.721 -22.954  1.00  0.00
ATOM     88  O   HIS    46       0.937 -11.039 -23.525  1.00  0.00
ATOM     89  CB  HIS    46      -2.277 -10.868 -22.604  1.00  0.00
ATOM     90  CG  HIS    46      -3.666 -10.700 -23.147  1.00  0.00
ATOM     91  ND1 HIS    46      -4.615 -11.698 -23.114  1.00  0.00
ATOM     92  CD2 HIS    46      -4.261  -9.632 -23.741  1.00  0.00
ATOM     93  CE1 HIS    46      -5.734 -11.248 -23.666  1.00  0.00
ATOM     94  NE2 HIS    46      -5.545  -9.994 -24.056  1.00  0.00
ATOM     95  H   ASN    47      -0.388 -13.276 -21.634  1.00  0.00
ATOM     96  N   ASN    47       0.260 -12.552 -21.809  1.00  0.00
ATOM     97  CA  ASN    47       1.359 -12.360 -20.903  1.00  0.00
ATOM     98  C   ASN    47       1.576 -11.001 -20.328  1.00  0.00
ATOM     99  O   ASN    47       2.705 -10.516 -20.304  1.00  0.00
ATOM    100  CB  ASN    47       2.616 -12.828 -21.641  1.00  0.00
ATOM    101  CG  ASN    47       2.640 -14.345 -21.785  1.00  0.00
ATOM    102  ND2 ASN    47       3.002 -14.844 -22.949  1.00  0.00
ATOM    103  OD1 ASN    47       2.334 -15.072 -20.851  1.00  0.00
ATOM    104  H   THR    48      -0.212 -11.073 -19.917  1.00  0.00
ATOM    105  N   THR    48       0.544 -10.439 -19.890  1.00  0.00
ATOM    106  CA  THR    48       0.315  -9.023 -19.359  1.00  0.00
ATOM    107  C   THR    48      -0.607  -9.149 -18.280  1.00  0.00
ATOM    108  O   THR    48      -1.566  -9.911 -18.375  1.00  0.00
ATOM    109  CB  THR    48      -0.254  -8.059 -20.417  1.00  0.00
ATOM    110  OG1 THR    48      -1.531  -8.525 -20.834  1.00  0.00
ATOM    111  CG2 THR    48       0.658  -7.973 -21.638  1.00  0.00
ATOM    112  H   CYS    49       0.471  -7.770 -17.412  1.00  0.00
ATOM    113  N   CYS    49      -0.300  -8.345 -17.188  1.00  0.00
ATOM    114  CA  CYS    49      -0.917  -8.236 -15.850  1.00  0.00
ATOM    115  C   CYS    49      -1.513  -6.805 -15.580  1.00  0.00
ATOM    116  O   CYS    49      -0.803  -5.809 -15.700  1.00  0.00
ATOM    117  CB  CYS    49       0.119  -8.579 -14.779  1.00  0.00
ATOM    118  SG  CYS    49       0.854 -10.212 -15.046  1.00  0.00
ATOM    119  H   THR    50      -3.282  -7.533 -15.255  1.00  0.00
ATOM    120  N   THR    50      -2.761  -6.695 -15.224  1.00  0.00
ATOM    121  CA  THR    50      -3.416  -5.465 -14.796  1.00  0.00
ATOM    122  C   THR    50      -3.880  -5.381 -13.420  1.00  0.00
ATOM    123  O   THR    50      -4.410  -6.354 -12.888  1.00  0.00
ATOM    124  CB  THR    50      -4.597  -5.226 -15.756  1.00  0.00
ATOM    125  OG1 THR    50      -5.178  -3.960 -15.474  1.00  0.00
ATOM    126  CG2 THR    50      -5.669  -6.302 -15.598  1.00  0.00
ATOM    127  H   TYR    51      -3.402  -3.443 -13.516  1.00  0.00
ATOM    128  N   TYR    51      -3.653  -4.156 -12.881  1.00  0.00
ATOM    129  CA  TYR    51      -3.758  -3.843 -11.471  1.00  0.00
ATOM    130  C   TYR    51      -4.111  -2.470 -11.296  1.00  0.00
ATOM    131  O   TYR    51      -3.883  -1.657 -12.188  1.00  0.00
ATOM    132  CB  TYR    51      -2.439  -4.139 -10.749  1.00  0.00
ATOM    133  CG  TYR    51      -1.304  -3.269 -11.250  1.00  0.00
ATOM    134  CD1 TYR    51      -1.022  -2.048 -10.634  1.00  0.00
ATOM    135  CD2 TYR    51      -0.527  -3.681 -12.333  1.00  0.00
ATOM    136  CE1 TYR    51       0.024  -1.248 -11.096  1.00  0.00
ATOM    137  CE2 TYR    51       0.520  -2.882 -12.798  1.00  0.00
ATOM    138  CZ  TYR    51       0.792  -1.668 -12.177  1.00  0.00
ATOM    139  OH  TYR    51       1.822  -0.881 -12.633  1.00  0.00
ATOM    140  H   LEU    52      -4.650  -2.930  -9.577  1.00  0.00
ATOM    141  N   LEU    52      -4.654  -2.156 -10.189  1.00  0.00
ATOM    142  CA  LEU    52      -5.266  -0.829  -9.715  1.00  0.00
ATOM    143  C   LEU    52      -4.239   0.162  -9.228  1.00  0.00
ATOM    144  O   LEU    52      -3.278  -0.221  -8.565  1.00  0.00
ATOM    145  CB  LEU    52      -6.283  -1.118  -8.607  1.00  0.00
ATOM    146  CG  LEU    52      -7.516  -1.874  -9.115  1.00  0.00
ATOM    147  CD1 LEU    52      -7.109  -3.241  -9.659  1.00  0.00
ATOM    148  CD2 LEU    52      -8.517  -2.076  -7.978  1.00  0.00
ATOM    149  H   LYS    53      -4.794   1.774 -10.295  1.00  0.00
ATOM    150  N   LYS    53      -4.328   1.465  -9.482  1.00  0.00
ATOM    151  CA  LYS    53      -3.720   2.498  -8.530  1.00  0.00
ATOM    152  C   LYS    53      -4.578   3.730  -8.869  1.00  0.00
ATOM    153  O   LYS    53      -5.098   3.833  -9.977  1.00  0.00
ATOM    154  CB  LYS    53      -2.237   2.812  -8.751  1.00  0.00
ATOM    155  CG  LYS    53      -1.688   3.728  -7.658  1.00  0.00
ATOM    156  CD  LYS    53      -0.183   3.938  -7.833  1.00  0.00
ATOM    157  CE  LYS    53       0.362   4.865  -6.747  1.00  0.00
ATOM    158  NZ  LYS    53       1.827   5.048  -6.926  1.00  0.00
ATOM    159  H   GLY    54      -4.735   4.503  -7.069  1.00  0.00
ATOM    160  N   GLY    54      -4.787   4.694  -8.036  1.00  0.00
ATOM    161  CA  GLY    54      -5.105   6.100  -8.496  1.00  0.00
ATOM    162  C   GLY    54      -6.567   6.012  -9.069  1.00  0.00
ATOM    163  O   GLY    54      -7.059   6.975  -9.653  1.00  0.00
ATOM    164  H   GLY    55      -6.639   4.207  -8.394  1.00  0.00
ATOM    165  N   GLY    55      -7.219   4.847  -8.872  1.00  0.00
ATOM    166  CA  GLY    55      -8.515   4.461  -9.228  1.00  0.00
ATOM    167  C   GLY    55      -8.622   4.551 -10.718  1.00  0.00
ATOM    168  O   GLY    55      -9.639   5.006 -11.236  1.00  0.00
ATOM    169  H   ARG    56      -6.744   4.199 -11.009  1.00  0.00
ATOM    170  N   ARG    56      -7.596   4.122 -11.501  1.00  0.00
ATOM    171  CA  ARG    56      -7.589   3.629 -12.791  1.00  0.00
ATOM    172  C   ARG    56      -6.855   2.196 -12.924  1.00  0.00
ATOM    173  O   ARG    56      -5.870   1.942 -12.234  1.00  0.00
ATOM    174  CB  ARG    56      -6.918   4.649 -13.714  1.00  0.00
ATOM    175  CG  ARG    56      -6.911   4.176 -15.168  1.00  0.00
ATOM    176  CD  ARG    56      -6.270   5.225 -16.075  1.00  0.00
ATOM    177  NE  ARG    56      -6.264   4.742 -17.472  1.00  0.00
ATOM    178  CZ  ARG    56      -5.284   4.003 -17.959  1.00  0.00
ATOM    179  NH1 ARG    56      -5.317   3.592 -19.211  1.00  0.00
ATOM    180  NH2 ARG    56      -4.268   3.674 -17.189  1.00  0.00
ATOM    181  H   ASN    57      -8.322   1.573 -14.362  1.00  0.00
ATOM    182  N   ASN    57      -7.483   1.384 -13.878  1.00  0.00
ATOM    183  CA  ASN    57      -6.805   0.200 -14.133  1.00  0.00
ATOM    184  C   ASN    57      -5.525   0.403 -15.025  1.00  0.00
ATOM    185  O   ASN    57      -5.596   1.052 -16.066  1.00  0.00
ATOM    186  CB  ASN    57      -7.756  -0.801 -14.796  1.00  0.00
ATOM    187  CG  ASN    57      -8.804  -1.305 -13.809  1.00  0.00
ATOM    188  ND2 ASN    57      -9.925  -1.790 -14.301  1.00  0.00
ATOM    189  OD1 ASN    57      -8.607  -1.260 -12.603  1.00  0.00
ATOM    190  H   VAL    58      -4.446  -0.630 -13.779  1.00  0.00
ATOM    191  N   VAL    58      -4.408  -0.136 -14.632  1.00  0.00
ATOM    192  CA  VAL    58      -3.174  -0.061 -15.340  1.00  0.00
ATOM    193  C   VAL    58      -2.723  -1.490 -15.848  1.00  0.00
ATOM    194  O   VAL    58      -2.646  -2.429 -15.059  1.00  0.00
ATOM    195  CB  VAL    58      -2.072   0.559 -14.453  1.00  0.00
ATOM    196  CG1 VAL    58      -0.721   0.513 -15.166  1.00  0.00
ATOM    197  CG2 VAL    58      -2.402   2.017 -14.135  1.00  0.00
ATOM    198  H   ILE    59      -2.509  -0.953 -17.766  1.00  0.00
ATOM    199  N   ILE    59      -2.437  -1.654 -17.075  1.00  0.00
ATOM    200  CA  ILE    59      -1.964  -2.992 -17.455  1.00  0.00
ATOM    201  C   ILE    59      -0.458  -2.866 -17.999  1.00  0.00
ATOM    202  O   ILE    59      -0.178  -2.024 -18.849  1.00  0.00
ATOM    203  CB  ILE    59      -2.865  -3.641 -18.529  1.00  0.00
ATOM    204  CG1 ILE    59      -2.501  -5.119 -18.710  1.00  0.00
ATOM    205  CG2 ILE    59      -2.689  -2.929 -19.872  1.00  0.00
ATOM    206  CD1 ILE    59      -3.516  -5.845 -19.587  1.00  0.00
ATOM    207  H   VAL    60      -0.157  -4.269 -16.831  1.00  0.00
ATOM    208  N   VAL    60       0.338  -3.703 -17.470  1.00  0.00
ATOM    209  CA  VAL    60       1.775  -3.927 -17.663  1.00  0.00
ATOM    210  C   VAL    60       2.187  -5.284 -18.091  1.00  0.00
ATOM    211  O   VAL    60       1.737  -6.274 -17.520  1.00  0.00
ATOM    212  CB  VAL    60       2.487  -3.546 -16.346  1.00  0.00
ATOM    213  CG1 VAL    60       3.988  -3.813 -16.453  1.00  0.00
ATOM    214  CG2 VAL    60       2.279  -2.064 -16.038  1.00  0.00
ATOM    215  H   ASN    61       3.355  -4.668 -19.579  1.00  0.00
ATOM    216  N   ASN    61       3.068  -5.485 -19.107  1.00  0.00
ATOM    217  CA  ASN    61       3.575  -6.715 -19.509  1.00  0.00
ATOM    218  C   ASN    61       4.442  -7.411 -18.503  1.00  0.00
ATOM    219  O   ASN    61       5.160  -6.757 -17.750  1.00  0.00
ATOM    220  CB  ASN    61       4.345  -6.511 -20.817  1.00  0.00
ATOM    221  CG  ASN    61       4.776  -7.845 -21.418  1.00  0.00
ATOM    222  ND2 ASN    61       6.059  -8.024 -21.653  1.00  0.00
ATOM    223  OD1 ASN    61       3.956  -8.716 -21.673  1.00  0.00
ATOM    224  H   CYS    62       3.888  -9.277 -19.295  1.00  0.00
ATOM    225  N   CYS    62       4.337  -8.829 -18.538  1.00  0.00
ATOM    226  CA  CYS    62       4.893  -9.636 -17.461  1.00  0.00
ATOM    227  C   CYS    62       6.171 -10.131 -18.024  1.00  0.00
ATOM    228  O   CYS    62       6.365 -10.096 -19.237  1.00  0.00
ATOM    229  CB  CYS    62       4.013 -10.817 -17.047  1.00  0.00
ATOM    230  SG  CYS    62       2.437 -10.273 -16.343  1.00  0.00
ATOM    231  H   GLY    63       6.825 -10.626 -16.131  1.00  0.00
ATOM    232  N   GLY    63       7.076 -10.621 -17.086  1.00  0.00
ATOM    233  CA  GLY    63       8.392 -11.132 -17.484  1.00  0.00
ATOM    234  C   GLY    63       8.065 -12.452 -18.249  1.00  0.00
ATOM    235  O   GLY    63       7.005 -13.037 -18.042  1.00  0.00
ATOM    236  H   SER    64       9.827 -12.253 -18.990  1.00  0.00
ATOM    237  N   SER    64       9.017 -12.811 -19.068  1.00  0.00
ATOM    238  CA  SER    64       8.996 -13.870 -20.002  1.00  0.00
ATOM    239  C   SER    64      10.154 -14.695 -19.537  1.00  0.00
ATOM    240  O   SER    64      10.960 -15.141 -20.351  1.00  0.00
ATOM    241  CB  SER    64       9.204 -13.459 -21.461  1.00  0.00
ATOM    242  OG  SER    64      10.479 -12.853 -21.619  1.00  0.00
ATOM    243  H   ALA    65       9.597 -14.682 -17.431  1.00  0.00
ATOM    244  N   ALA    65      10.245 -14.923 -18.136  1.00  0.00
ATOM    245  CA  ALA    65      11.460 -15.595 -17.771  1.00  0.00
ATOM    246  C   ALA    65      11.059 -16.706 -16.941  1.00  0.00
ATOM    247  O   ALA    65      10.137 -16.573 -16.139  1.00  0.00
ATOM    248  CB  ALA    65      12.432 -14.697 -17.017  1.00  0.00
ATOM    249  H   ALA    66      12.544 -18.049 -17.392  1.00  0.00
ATOM    250  N   ALA    66      11.654 -17.925 -16.983  1.00  0.00
ATOM    251  CA  ALA    66      10.984 -19.048 -16.421  1.00  0.00
ATOM    252  C   ALA    66      10.791 -18.799 -14.912  1.00  0.00
ATOM    253  O   ALA    66       9.999 -19.486 -14.270  1.00  0.00
ATOM    254  CB  ALA    66      11.767 -20.336 -16.648  1.00  0.00
ATOM    255  H   ASN    67      12.172 -17.321 -14.925  1.00  0.00
ATOM    256  N   ASN    67      11.528 -17.792 -14.344  1.00  0.00
ATOM    257  CA  ASN    67      11.402 -17.394 -12.961  1.00  0.00
ATOM    258  C   ASN    67       9.949 -16.947 -12.659  1.00  0.00
ATOM    259  O   ASN    67       9.406 -17.286 -11.610  1.00  0.00
ATOM    260  CB  ASN    67      12.381 -16.267 -12.623  1.00  0.00
ATOM    261  CG  ASN    67      13.822 -16.766 -12.628  1.00  0.00
ATOM    262  ND2 ASN    67      14.782 -15.866 -12.665  1.00  0.00
ATOM    263  OD1 ASN    67      14.074 -17.963 -12.597  1.00  0.00
ATOM    264  H   LYS    68       9.764 -16.134 -14.400  1.00  0.00
ATOM    265  N   LYS    68       9.285 -16.201 -13.540  1.00  0.00
ATOM    266  CA  LYS    68       8.041 -15.536 -13.384  1.00  0.00
ATOM    267  C   LYS    68       7.416 -15.381 -14.875  1.00  0.00
ATOM    268  O   LYS    68       8.036 -14.769 -15.743  1.00  0.00
ATOM    269  CB  LYS    68       8.183 -14.161 -12.725  1.00  0.00
ATOM    270  CG  LYS    68       8.984 -13.197 -13.601  1.00  0.00
ATOM    271  CD  LYS    68       9.166 -11.852 -12.899  1.00  0.00
ATOM    272  CE  LYS    68      10.009 -12.013 -11.634  1.00  0.00
ATOM    273  NZ  LYS    68      10.165 -10.697 -10.958  1.00  0.00
ATOM    274  H   ARG    69       5.731 -16.603 -14.412  1.00  0.00
ATOM    275  N   ARG    69       6.142 -15.987 -15.065  1.00  0.00
ATOM    276  CA  ARG    69       5.419 -15.663 -16.294  1.00  0.00
ATOM    277  C   ARG    69       3.972 -16.241 -16.164  1.00  0.00
ATOM    278  O   ARG    69       3.714 -17.065 -15.289  1.00  0.00
ATOM    279  CB  ARG    69       6.106 -16.243 -17.533  1.00  0.00
ATOM    280  CG  ARG    69       6.129 -17.771 -17.502  1.00  0.00
ATOM    281  CD  ARG    69       5.962 -18.344 -18.909  1.00  0.00
ATOM    282  NE  ARG    69       4.646 -17.951 -19.456  1.00  0.00
ATOM    283  CZ  ARG    69       4.234 -18.338 -20.649  1.00  0.00
ATOM    284  NH1 ARG    69       3.052 -17.966 -21.099  1.00  0.00
ATOM    285  NH2 ARG    69       5.007 -19.100 -21.393  1.00  0.00
ATOM    286  H   CYS    70       3.076 -15.239 -17.873  1.00  0.00
ATOM    287  N   CYS    70       2.970 -15.805 -17.072  1.00  0.00
ATOM    288  CA  CYS    70       1.697 -16.277 -16.731  1.00  0.00
ATOM    289  C   CYS    70       1.387 -17.359 -17.605  1.00  0.00
ATOM    290  O   CYS    70       1.318 -17.171 -18.818  1.00  0.00
ATOM    291  CB  CYS    70       0.631 -15.187 -16.852  1.00  0.00
ATOM    292  SG  CYS    70       0.888 -13.853 -15.656  1.00  0.00
ATOM    293  H   LYS    71       1.333 -18.401 -15.919  1.00  0.00
ATOM    294  N   LYS    71       1.188 -18.559 -16.883  1.00  0.00
ATOM    295  CA  LYS    71       0.809 -19.936 -17.352  1.00  0.00
ATOM    296  C   LYS    71      -0.701 -20.355 -17.497  1.00  0.00
ATOM    297  O   LYS    71      -0.996 -21.436 -18.002  1.00  0.00
ATOM    298  CB  LYS    71       1.532 -20.889 -16.395  1.00  0.00
ATOM    299  CG  LYS    71       3.051 -20.772 -16.526  1.00  0.00
ATOM    300  CD  LYS    71       3.752 -21.721 -15.553  1.00  0.00
ATOM    301  CE  LYS    71       5.269 -21.613 -15.694  1.00  0.00
ATOM    302  NZ  LYS    71       5.934 -22.551 -14.750  1.00  0.00
ATOM    303  H   SER    72      -1.223 -18.529 -16.731  1.00  0.00
ATOM    304  N   SER    72      -1.574 -19.405 -17.019  1.00  0.00
ATOM    305  CA  SER    72      -3.021 -19.664 -16.932  1.00  0.00
ATOM    306  C   SER    72      -3.677 -18.338 -17.298  1.00  0.00
ATOM    307  O   SER    72      -2.982 -17.357 -17.554  1.00  0.00
ATOM    308  CB  SER    72      -3.481 -20.105 -15.542  1.00  0.00
ATOM    309  OG  SER    72      -3.253 -19.066 -14.601  1.00  0.00
ATOM    310  H   ASP    73      -5.641 -18.878 -17.157  1.00  0.00
ATOM    311  N   ASP    73      -4.968 -18.181 -17.349  1.00  0.00
ATOM    312  CA  ASP    73      -5.421 -16.823 -17.729  1.00  0.00
ATOM    313  C   ASP    73      -6.368 -16.387 -16.702  1.00  0.00
ATOM    314  O   ASP    73      -7.245 -17.152 -16.308  1.00  0.00
ATOM    315  CB  ASP    73      -6.087 -16.791 -19.107  1.00  0.00
ATOM    316  CG  ASP    73      -5.126 -17.249 -20.200  1.00  0.00
ATOM    317  OD1 ASP    73      -4.741 -18.422 -20.182  1.00  0.00
ATOM    318  OD2 ASP    73      -4.881 -16.041 -21.089  1.00  0.00
ATOM    319  H   ARG    74      -5.560 -14.509 -16.706  1.00  0.00
ATOM    320  N   ARG    74      -6.202 -15.101 -16.246  1.00  0.00
ATOM    321  CA  ARG    74      -6.963 -14.583 -15.085  1.00  0.00
ATOM    322  C   ARG    74      -6.251 -15.277 -13.849  1.00  0.00
ATOM    323  O   ARG    74      -6.894 -16.004 -13.096  1.00  0.00
ATOM    324  CB  ARG    74      -8.453 -14.934 -15.097  1.00  0.00
ATOM    325  CG  ARG    74      -9.176 -14.283 -16.276  1.00  0.00
ATOM    326  CD  ARG    74      -9.175 -12.761 -16.138  1.00  0.00
ATOM    327  NE  ARG    74      -9.976 -12.366 -14.960  1.00  0.00
ATOM    328  CZ  ARG    74     -10.164 -11.102 -14.626  1.00  0.00
ATOM    329  NH1 ARG    74     -10.884 -10.792 -13.567  1.00  0.00
ATOM    330  NH2 ARG    74      -9.629 -10.146 -15.356  1.00  0.00
ATOM    331  H   HIS    75      -4.652 -14.281 -14.457  1.00  0.00
ATOM    332  N   HIS    75      -4.919 -14.945 -13.777  1.00  0.00
ATOM    333  CA  HIS    75      -3.958 -15.431 -12.877  1.00  0.00
ATOM    334  C   HIS    75      -3.451 -14.229 -12.288  1.00  0.00
ATOM    335  O   HIS    75      -3.659 -13.144 -12.826  1.00  0.00
ATOM    336  CB  HIS    75      -2.817 -16.224 -13.520  1.00  0.00
ATOM    337  CG  HIS    75      -2.136 -17.164 -12.568  1.00  0.00
ATOM    338  ND1 HIS    75      -2.788 -17.784 -11.524  1.00  0.00
ATOM    339  CD2 HIS    75      -0.846 -17.586 -12.511  1.00  0.00
ATOM    340  CE1 HIS    75      -1.924 -18.547 -10.868  1.00  0.00
ATOM    341  NE2 HIS    75      -0.735 -18.444 -11.448  1.00  0.00
ATOM    342  H   HIS    76      -2.362 -15.186 -10.782  1.00  0.00
ATOM    343  N   HIS    76      -2.715 -14.321 -11.103  1.00  0.00
ATOM    344  CA  HIS    76      -2.451 -13.083 -10.304  1.00  0.00
ATOM    345  C   HIS    76      -0.914 -12.786 -10.310  1.00  0.00
ATOM    346  O   HIS    76      -0.112 -13.694 -10.515  1.00  0.00
ATOM    347  CB  HIS    76      -2.954 -13.227  -8.865  1.00  0.00
ATOM    348  CG  HIS    76      -4.450 -13.258  -8.759  1.00  0.00
ATOM    349  ND1 HIS    76      -5.216 -14.319  -9.192  1.00  0.00
ATOM    350  CD2 HIS    76      -5.321 -12.341  -8.263  1.00  0.00
ATOM    351  CE1 HIS    76      -6.495 -14.049  -8.964  1.00  0.00
ATOM    352  NE2 HIS    76      -6.586 -12.852  -8.400  1.00  0.00
ATOM    353  H   CYS    77      -1.474 -11.000  -9.947  1.00  0.00
ATOM    354  N   CYS    77      -0.642 -11.517 -10.072  1.00  0.00
ATOM    355  CA  CYS    77       0.581 -10.866  -9.979  1.00  0.00
ATOM    356  C   CYS    77       0.495  -9.783  -8.846  1.00  0.00
ATOM    357  O   CYS    77      -0.598  -9.343  -8.495  1.00  0.00
ATOM    358  CB  CYS    77       0.963 -10.205 -11.304  1.00  0.00
ATOM    359  SG  CYS    77       1.227 -11.423 -12.617  1.00  0.00
ATOM    360  H   GLU    78       2.408  -9.987  -8.821  1.00  0.00
ATOM    361  N   GLU    78       1.717  -9.443  -8.373  1.00  0.00
ATOM    362  CA  GLU    78       2.139  -8.416  -7.328  1.00  0.00
ATOM    363  C   GLU    78       3.035  -7.379  -7.758  1.00  0.00
ATOM    364  O   GLU    78       4.100  -7.669  -8.297  1.00  0.00
ATOM    365  CB  GLU    78       2.753  -9.188  -6.157  1.00  0.00
ATOM    366  CG  GLU    78       3.135  -8.254  -5.008  1.00  0.00
ATOM    367  CD  GLU    78       3.733  -9.037  -3.844  1.00  0.00
ATOM    368  OE1 GLU    78       4.726  -8.569  -3.279  1.00  0.00
ATOM    369  OE2 GLU    78       3.192 -10.101  -3.525  1.00  0.00
ATOM    370  H   TYR    79       1.756  -5.952  -7.203  1.00  0.00
ATOM    371  N   TYR    79       2.661  -6.151  -7.542  1.00  0.00
ATOM    372  CA  TYR    79       3.595  -5.040  -7.800  1.00  0.00
ATOM    373  C   TYR    79       3.729  -4.118  -6.694  1.00  0.00
ATOM    374  O   TYR    79       2.728  -3.638  -6.166  1.00  0.00
ATOM    375  CB  TYR    79       3.133  -4.289  -9.053  1.00  0.00
ATOM    376  CG  TYR    79       4.022  -3.104  -9.372  1.00  0.00
ATOM    377  CD1 TYR    79       5.175  -3.271 -10.141  1.00  0.00
ATOM    378  CD2 TYR    79       3.696  -1.833  -8.898  1.00  0.00
ATOM    379  CE1 TYR    79       5.993  -2.178 -10.433  1.00  0.00
ATOM    380  CE2 TYR    79       4.513  -0.739  -9.189  1.00  0.00
ATOM    381  CZ  TYR    79       5.659  -0.915  -9.956  1.00  0.00
ATOM    382  OH  TYR    79       6.464   0.161 -10.244  1.00  0.00
ATOM    383  H   ASP    80       5.808  -4.241  -6.679  1.00  0.00
ATOM    384  N   ASP    80       5.022  -3.804  -6.274  1.00  0.00
ATOM    385  CA  ASP    80       5.224  -2.792  -5.199  1.00  0.00
ATOM    386  C   ASP    80       6.001  -1.656  -5.686  1.00  0.00
ATOM    387  O   ASP    80       7.063  -1.844  -6.276  1.00  0.00
ATOM    388  CB  ASP    80       5.923  -3.427  -3.993  1.00  0.00
ATOM    389  CG  ASP    80       6.153  -2.407  -2.883  1.00  0.00
ATOM    390  OD1 ASP    80       5.730  -1.259  -3.050  1.00  0.00
ATOM    391  OD2 ASP    80       6.901  -3.136  -1.780  1.00  0.00
ATOM    392  H   GLU    81       4.545  -0.410  -4.890  1.00  0.00
ATOM    393  N   GLU    81       5.395  -0.411  -5.391  1.00  0.00
ATOM    394  CA  GLU    81       6.011   0.917  -5.815  1.00  0.00
ATOM    395  C   GLU    81       7.404   1.196  -5.064  1.00  0.00
ATOM    396  O   GLU    81       8.357   1.660  -5.686  1.00  0.00
ATOM    397  CB  GLU    81       5.028   2.059  -5.544  1.00  0.00
ATOM    398  CG  GLU    81       3.802   1.971  -6.452  1.00  0.00
ATOM    399  CD  GLU    81       4.174   2.254  -7.903  1.00  0.00
ATOM    400  OE1 GLU    81       5.372   2.293  -8.199  1.00  0.00
ATOM    401  OE2 GLU    81       3.255   2.430  -8.711  1.00  0.00
ATOM    402  H   HIS    82       6.522   0.402  -3.452  1.00  0.00
ATOM    403  N   HIS    82       7.348   0.854  -3.747  1.00  0.00
ATOM    404  CA  HIS    82       8.369   1.096  -2.812  1.00  0.00
ATOM    405  C   HIS    82       9.653   0.418  -3.165  1.00  0.00
ATOM    406  O   HIS    82      10.719   1.017  -3.048  1.00  0.00
ATOM    407  CB  HIS    82       7.903   0.650  -1.423  1.00  0.00
ATOM    408  CG  HIS    82       8.910   0.925  -0.343  1.00  0.00
ATOM    409  ND1 HIS    82      10.107   0.252  -0.239  1.00  0.00
ATOM    410  CD2 HIS    82       8.884   1.814   0.684  1.00  0.00
ATOM    411  CE1 HIS    82      10.773   0.718   0.810  1.00  0.00
ATOM    412  NE2 HIS    82      10.051   1.668   1.388  1.00  0.00
ATOM    413  H   HIS    83       8.550  -1.354  -3.742  1.00  0.00
ATOM    414  N   HIS    83       9.424  -0.912  -3.623  1.00  0.00
ATOM    415  CA  HIS    83      10.580  -1.611  -3.919  1.00  0.00
ATOM    416  C   HIS    83      10.778  -1.778  -5.426  1.00  0.00
ATOM    417  O   HIS    83      11.799  -2.309  -5.858  1.00  0.00
ATOM    418  CB  HIS    83      10.548  -2.983  -3.238  1.00  0.00
ATOM    419  CG  HIS    83      10.483  -2.901  -1.741  1.00  0.00
ATOM    420  ND1 HIS    83       9.307  -2.727  -1.045  1.00  0.00
ATOM    421  CD2 HIS    83      11.468  -2.970  -0.807  1.00  0.00
ATOM    422  CE1 HIS    83       9.575  -2.694   0.254  1.00  0.00
ATOM    423  NE2 HIS    83      10.883  -2.839   0.425  1.00  0.00
ATOM    424  H   ARG    84       9.013  -0.826  -5.673  1.00  0.00
ATOM    425  N   ARG    84       9.739  -1.281  -6.163  1.00  0.00
ATOM    426  CA  ARG    84       9.660  -1.390  -7.623  1.00  0.00
ATOM    427  C   ARG    84       9.919  -2.870  -8.144  1.00  0.00
ATOM    428  O   ARG    84      10.712  -3.070  -9.062  1.00  0.00
ATOM    429  CB  ARG    84      10.664  -0.426  -8.260  1.00  0.00
ATOM    430  CG  ARG    84      10.275   1.033  -8.021  1.00  0.00
ATOM    431  CD  ARG    84       8.992   1.381  -8.775  1.00  0.00
ATOM    432  NE  ARG    84       8.681   2.815  -8.597  1.00  0.00
ATOM    433  CZ  ARG    84       7.707   3.414  -9.259  1.00  0.00
ATOM    434  NH1 ARG    84       7.463   4.695  -9.071  1.00  0.00
ATOM    435  NH2 ARG    84       6.976   2.726 -10.111  1.00  0.00
ATOM    436  H   ARG    85       8.518  -3.366  -7.020  1.00  0.00
ATOM    437  N   ARG    85       9.257  -3.749  -7.550  1.00  0.00
ATOM    438  CA  ARG    85       9.458  -5.242  -7.560  1.00  0.00
ATOM    439  C   ARG    85       8.134  -5.870  -8.096  1.00  0.00
ATOM    440  O   ARG    85       7.056  -5.558  -7.595  1.00  0.00
ATOM    441  CB  ARG    85       9.779  -5.801  -6.172  1.00  0.00
ATOM    442  CG  ARG    85       9.942  -7.321  -6.200  1.00  0.00
ATOM    443  CD  ARG    85      10.274  -7.856  -4.808  1.00  0.00
ATOM    444  NE  ARG    85       9.202  -7.483  -3.861  1.00  0.00
ATOM    445  CZ  ARG    85       8.085  -8.178  -3.750  1.00  0.00
ATOM    446  NH1 ARG    85       7.154  -7.811  -2.892  1.00  0.00
ATOM    447  NH2 ARG    85       7.900  -9.243  -4.500  1.00  0.00
ATOM    448  H   VAL    86       9.091  -6.998  -9.541  1.00  0.00
ATOM    449  N   VAL    86       8.236  -6.757  -9.111  1.00  0.00
ATOM    450  CA  VAL    86       7.041  -7.365  -9.562  1.00  0.00
ATOM    451  C   VAL    86       7.227  -8.799  -9.747  1.00  0.00
ATOM    452  O   VAL    86       8.287  -9.229 -10.195  1.00  0.00
ATOM    453  CB  VAL    86       6.556  -6.718 -10.879  1.00  0.00
ATOM    454  CG1 VAL    86       7.589  -6.920 -11.986  1.00  0.00
ATOM    455  CG2 VAL    86       5.237  -7.346 -11.326  1.00  0.00
ATOM    456  H   ASP    87       5.322  -9.050  -9.063  1.00  0.00
ATOM    457  N   ASP    87       6.106  -9.560  -9.377  1.00  0.00
ATOM    458  CA  ASP    87       6.037 -10.949  -9.428  1.00  0.00
ATOM    459  C   ASP    87       4.851 -11.197 -10.260  1.00  0.00
ATOM    460  O   ASP    87       3.818 -10.560 -10.066  1.00  0.00
ATOM    461  CB  ASP    87       5.872 -11.624  -8.063  1.00  0.00
ATOM    462  CG  ASP    87       7.147 -11.515  -7.232  1.00  0.00
ATOM    463  OD1 ASP    87       7.067 -11.712  -6.015  1.00  0.00
ATOM    464  OD2 ASP    87       8.262 -11.166  -8.202  1.00  0.00
ATOM    465  H   CYS    88       5.861 -12.505 -11.453  1.00  0.00
ATOM    466  N   CYS    88       4.949 -12.180 -11.260  1.00  0.00
ATOM    467  CA  CYS    88       3.859 -12.717 -11.978  1.00  0.00
ATOM    468  C   CYS    88       3.917 -14.083 -11.578  1.00  0.00
ATOM    469  O   CYS    88       4.984 -14.691 -11.613  1.00  0.00
ATOM    470  CB  CYS    88       3.964 -12.614 -13.501  1.00  0.00
ATOM    471  SG  CYS    88       2.361 -12.844 -14.308  1.00  0.00
ATOM    472  H   GLN    89       1.790 -14.315 -11.165  1.00  0.00
ATOM    473  N   GLN    89       2.701 -14.694 -11.152  1.00  0.00
ATOM    474  CA  GLN    89       2.914 -16.115 -10.623  1.00  0.00
ATOM    475  C   GLN    89       3.470 -17.290 -11.598  1.00  0.00
ATOM    476  O   GLN    89       3.725 -17.029 -12.787  1.00  0.00
ATOM    477  CB  GLN    89       1.564 -16.522 -10.027  1.00  0.00
ATOM    478  CG  GLN    89       1.206 -15.666  -8.811  1.00  0.00
ATOM    479  CD  GLN    89      -0.167 -16.039  -8.264  1.00  0.00
ATOM    480  NE2 GLN    89      -0.270 -16.284  -6.975  1.00  0.00
ATOM    481  OE1 GLN    89      -1.141 -16.108  -9.001  1.00  0.00
TER
ENDMDL
